# Supplementary material for: Leukocyte-specific protein 1 is associated with the stage and tumor immune infiltration of cervical cancer
Source: Sci Rep. 2025 Mar 4;15:7566. doi: 10.1038/s41598-025-91066-0 (PMC11880245; doi:10.1038/s41598-025-91066-0)
Supplement: Supplementary file 1 — Supplementary Information 1. [file 41598_2025_91066_MOESM1_ESM.xlsx]

## Sheet: Sheet1
Accession	A1	A2	A3	B1	B2	B3	C1	C2	C3
P15924	1.04163	1.11229	1.08712	1.33011	1.36012	1.28751	0.473379	0.489835	0.499516
P19013	1.47424	1.20349	1.24716	0.955459	0.952838	1.04891	0.261135	0.289956	0.30131
P02538	1.0682	1.00709	1.08503	1.17892	1.11692	1.45616	0.290523	0.321523	0.332152
P04259	0.880288	0.907291	0.883888	1.50495	1.51665	1.42754	0.274527	0.282628	0.323132
P02788	1.436	1.312	1.258	0.604	0.608	0.568	1.048	1.072	1.094
P48668	0.851413	0.907019	0.863263	1.31905	1.39289	1.26345	0.468551	0.536919	0.512306
P13647	1.01848	0.917745	1.03235	1.15804	1.10628	1.27819	0.530499	0.590573	0.609982
P13646	1.26009	1.09614	1.17768	1.07554	0.9897	1.19657	0.23691	0.265236	0.28412
O60437	0.984236	1.07094	1.04729	1.44828	1.4601	1.38128	0.502463	0.4867	0.469951
P04264	1.5984	1.2039	1.31738	0.875	0.844858	0.948582	0.337766	0.365248	0.373227
P21333	0.94869	1.02402	1.00983	0.747817	0.755459	0.710699	1.56332	1.58079	1.57424
P02549	0.394464	0.449827	0.429066	0.922722	0.934256	0.854671	2.19262	2.19146	2.16494
P13645	1.49018	1.35267	1.32273	0.848457	0.861553	0.839102	0.510758	0.552853	0.575304
P11277	0.461283	0.53208	0.514381	0.934735	0.946903	0.879425	1.85509	1.95575	1.98009
P08779	0.509126	0.553314	0.558117	1.64361	1.68972	1.65034	0.648415	0.663785	0.6878
P07476	1.54895	1.58554	1.51967	0.788655	0.796889	0.792315	0.376029	0.376944	0.36505
K7EMD9	1.46903	1.45355	1.37341	0.790528	0.844262	0.757741	0.404372	0.489071	0.52459
P08670	1.12714	1.20726	1.16453	0.642094	0.626068	0.587607	1.39103	1.44979	1.48718
P02533	0.583082	0.626385	0.622356	1.36657	1.38167	1.34542	1.01108	1.05438	1.07956
P35908	1.25152	1.36566	1.33232	1.13535	1.13939	1.10101	0.60303	0.59596	0.576768
Q92817	1.0672	1.1655	1.12136	1.38215	1.41625	1.31795	0.525577	0.519559	0.514544
P08727	0.689434	0.729989	0.719317	1.03735	1.08431	0.992529	1.46318	1.47065	1.48666
A8K2U0	1.45058	1.46027	1.4186	1.06008	1.09593	1.02616	0.392442	0.39438	0.390504
P04083	0.883365	0.933078	0.898662	1.44551	1.34512	1.49904	0.497132	0.513384	0.544933
P04114	0.473684	0.520717	0.517357	0.93841	0.960806	0.880179	1.93841	1.97536	1.99328
Q8N1N4	1.14573	1.22244	1.19942	1.3768	1.279	1.34995	0.330777	0.340364	0.343241
Q04695	0.545735	0.619733	0.573484	0.974306	0.965057	1.00411	1.51696	1.52826	1.54882
P05164	1.59058	1.60287	1.49437	0.545548	0.552712	0.535312	0.939611	0.976459	0.997953
P02675	0.421946	0.4819	0.443439	0.673077	0.679864	0.623303	2.30769	2.40385	2.27602
P00450	1.29507	1.24371	1.24471	0.570997	0.589124	0.558912	1.1148	1.20645	1.24773
P68871	0.168862	0.188024	0.184431	0.408383	0.39521	0.329341	3.72934	2.83114	2.74132
P04040	0.636264	0.669231	0.661538	0.521978	0.527473	0.493407	2.02088	2.17143	2.28901
Q9UBG3	1.40229	1.4347	1.39466	1.01049	1.04385	0.976168	0.435653	0.419447	0.415634
P69905	0.113147	0.1251	0.124303	0.344223	0.324303	0.193625	3.23984	1.29402	1.20876
P12035	0.972251	1.07503	1.01439	1.61871	1.64851	1.55498	0.455293	0.498458	0.437821
P80723	1.40851	1.52447	1.54787	0.66383	0.667021	0.632979	1.08511	1.06064	1.04894
P14923	0.857277	0.909859	0.896714	1.43568	1.49859	1.38967	0.452582	0.459155	0.49108
P02042	0.194407	0.215712	0.221039	0.450067	0.458056	0.394141	4.12916	3.41545	2.84021
P48594	1.36935	1.43615	1.36542	1.0943	1.08939	1.09725	0.448919	0.458743	0.463654
P31947	0.836484	0.883743	0.873346	1.40926	1.47448	1.36295	0.503781	0.538752	0.569943
A0A1B0GUU9	0.521921	0.566806	0.558455	1.11378	1.12317	1.19624	1.35908	1.49687	1.50313
P02751	0.545455	0.590348	0.589226	0.695847	0.707071	0.654321	2.10774	2.14254	2.18967
P14625	0.629118	0.683316	0.669501	1.14346	1.18172	1.1084	1.37088	1.41339	1.42827
Q01546	1.48986	1.60446	1.65213	1.0071	1.01826	0.953347	0.478702	0.473631	0.464503
P02730	0.292273	0.356103	0.31467	0.940649	0.933931	0.849944	2.05711	2.19709	2.25532
P29508	1.53211	1.3945	1.37706	0.941284	0.970642	0.909174	0.334862	0.350459	0.36422
Q96HE7	1.13537	1.20114	1.17445	1.204	1.24404	1.17922	0.42898	0.469018	0.496663
P04003	0.919774	1.02373	0.99661	0.750282	0.724294	0.689266	1.81695	1.73107	1.64746
Q13835	0.825048	0.889101	0.858509	1.47132	1.52008	1.38719	0.521033	0.529637	0.558317
Q9UBC9	1.44388	1.48367	1.53061	1.18163	1.14388	1.13061	0.436735	0.431633	0.422449
D6RF35	0.733781	0.785235	0.767338	0.747204	0.760626	0.710291	1.84228	1.9094	1.92841
P02679	0.418108	0.449644	0.447609	0.639878	0.657172	0.552391	2.33469	1.93896	1.7355
P62736	0.429066	0.477509	0.485582	1.02999	1.03576	0.99308	2.07958	2.03345	1.97116
P00915	0.237776	0.254075	0.252157	0.331735	0.336529	0.302013	2.72963	1.99521	2.14765
P29401	1.3817	1.51209	1.46267	0.677182	0.686646	0.650894	1.03575	1.08097	1.02839
P16157	0.46085	0.502237	0.493289	0.892617	0.912752	0.837808	1.98658	2.02796	2.07047
P68363	0.687144	0.790671	0.74744	1.22184	1.17975	1.09443	1.59613	1.55973	1.49829
P32119	0.271605	0.294239	0.289095	0.455761	0.469136	0.408436	2.71296	2.21091	2.17593
E7EQR4	1.29394	1.41624	1.39877	1.09044	1.10483	1.04111	0.646454	0.649538	0.634121
P18054	1.0877	1.17339	1.17238	1.36089	1.4002	1.29032	0.521169	0.549395	0.524194
P40926	0.707371	0.766777	0.735974	0.844884	0.869087	0.792079	1.75578	1.80638	1.72277
P0C0L5	0.48768	0.557495	0.546201	1.09548	1.14579	1.08111	1.44661	1.44148	1.46612
Q9HCY8	0.879007	0.944157	0.926577	1.53051	1.5605	1.45295	0.685626	0.682523	0.679421
Q01469	1.2184	1.23234	1.2026	1.00929	1.0632	0.989777	0.512082	0.547398	0.518587
P03973	1.41449	1.46087	1.38261	0.938164	0.973913	0.908213	0.503382	0.523671	0.555556
E9PEW8	0.561404	0.614035	0.634085	0.802005	0.807018	0.758145	2.43108	2.51253	2.41228
P27482	1.09699	1.16586	1.15616	1.41707	1.45005	1.35984	0.355965	0.348206	0.348206
P01023	0.705367	0.810515	0.761227	1.0011	0.964951	0.892662	1.6035	1.59584	1.61884
K7EQH6	1.38809	1.42939	1.45245	0.919308	0.965418	0.911623	0.523535	0.523535	0.491835
F8W6P5	0.217178	0.225767	0.240491	0.743558	0.70184	0.68589	2.86258	2.78528	2.80613
Q8TDL5	0.510358	0.546139	0.542373	1.13936	1.13936	1.23446	0.956685	1.12994	1.21751
Q6ZN66	0.763757	0.832068	0.794118	1.61195	1.64991	1.52846	0.412713	0.452562	0.442125
P02671	0.405562	0.440324	0.438007	0.760139	0.78679	0.718424	2.35226	2.33951	2.34531
O95833	0.965589	1.06569	1.06361	1.48384	1.50469	1.43274	0.674661	0.630865	0.604797
P07437	0.513819	0.614322	0.513819	1.21734	1.25628	1.14196	2.11307	2.12437	2.0691
E5RK69	0.78683	0.709821	0.691964	0.995536	1.01339	0.91183	1.72321	1.52679	1.80022
F8W1S1	1.28966	1.26381	1.2754	1.041	1.09982	0.988414	0.31016	0.302139	0.341355
P13667	0.473341	0.554951	0.505985	0.771491	0.807399	0.735582	1.84657	2.00326	2.18281
Q13228	0.396991	0.472222	0.423611	0.575231	0.546296	0.502315	2.4375	2.55093	2.67014
A0A2R8Y7X9	0.185404	0.198225	0.201183	0.454635	0.453649	0.383629	2.5641	2.24162	2.17949
Q13885	0.671891	0.732497	0.713689	1.03971	1.05538	0.970742	1.37095	1.43783	1.45768
P27105	0.734967	0.793987	0.818486	0.775056	0.791759	0.734967	1.79955	1.8441	1.84298
J3KNB4	0.988889	1.0202	1.01717	0.529293	0.545455	0.484848	1.53838	1.48687	1.4899
P22528	1.35048	1.49089	1.49196	1.1865	1.14577	1.08467	0.672026	0.661308	0.634512
O60218	0.818792	0.866731	0.862895	1.44871	1.52253	1.43241	0.520614	0.545542	0.571429
A0A0A0MQW3	1.23607	1.30784	1.2644	1.09915	1.15203	1.09443	0.438149	0.430595	0.420208
P10809	0.559701	0.581023	0.574627	0.780384	0.810235	0.750533	1.72814	1.8742	2.00107
P04004	0.586406	0.632488	0.639401	0.700461	0.697005	0.632488	2.29147	2.24539	2.09447
Q96TA1	1.03521	0.827465	0.810739	1.21919	1.15845	1.28433	0.470951	0.485035	0.512324
P13746	0.606094	0.681175	0.664853	0.717084	0.760609	0.707291	1.75517	1.93362	2.05441
P31151	1.24308	1.33333	1.34154	1.24	1.26769	1.19487	0.586667	0.53641	0.511795
Q7Z3Y7	2.38986	2.92483	2.3514	2.03846	2.0507	1.97552	1.15559	1.01748	0.578671
P02749	0.859408	0.899577	0.876321	0.756871	0.784355	0.724101	1.46934	1.55391	1.64693
C9JIZ6	1.19222	1.31857	1.2473	0.709503	0.644708	0.614471	1.32181	1.37473	1.37473
P32926	0.908046	0.961686	0.962644	1.39176	1.42816	1.31897	0.534483	0.535441	0.537356
P36952	1.12805	1.25611	1.18866	1.30694	1.28543	1.23265	0.45259	0.462366	0.461388
P62805	0.578204	0.610494	0.589304	1.25631	1.31181	1.20081	1.1221	1.19072	1.23209
P01009	0.773731	0.833333	0.835541	0.891832	0.922737	0.863135	1.63245	1.65232	1.63245
P11678	0.370234	0.421894	0.389914	0.396064	0.391144	0.369004	2.91267	3.04305	3.00738
P02763	0.700389	0.727626	0.728599	0.571984	0.586576	0.391051	2.09047	1.4251	1.50486
P48735	0.558455	0.61691	0.61691	1.43633	1.45929	1.37996	1.12735	1.11795	1.12422
P23381	0.52746	0.699085	0.567506	1.63616	1.62243	1.48856	1.36499	1.35584	1.18192
P04843	0.761798	0.834831	0.825843	0.850562	0.870787	0.786517	1.74831	1.79438	1.7618
P47929	0.686294	0.750254	0.746193	1.49442	1.52995	1.42944	0.846701	0.843655	0.824365
P00491	0.845433	0.916862	0.941452	0.899297	0.915691	0.844262	1.85246	1.76112	1.73185
Q6ZN40	1.67263	1.80316	1.76316	0.916842	0.982105	0.891579	0.517895	0.507368	0.472632
Q9HDC9	0.706858	0.763274	0.755531	0.65708	0.660398	0.613938	1.86615	1.98562	2.05199
P05023	0.50814	0.572093	0.561628	0.940698	0.973256	0.883721	2.19419	2.02442	1.97093
Q6P4A8	1.46597	1.54974	1.50576	0.709948	0.720419	0.690052	0.93089	0.972775	0.925654
P09211	0.883129	0.933082	0.950047	1.32045	1.3525	1.25919	0.543827	0.582469	0.599434
P02649	0.857803	0.930636	0.926012	0.827746	0.82659	0.787283	1.87168	1.80925	1.7237
P04080	1.30965	0.674645	1.17502	0.602842	0.630516	1.16455	0.249813	0.326103	0.346298
Q9NQ38	1.49583	1.38333	1.37083	1.10833	1.10417	1.03958	0.680208	0.660417	0.573958
O00602	0.975956	1.08197	1.02514	0.756284	0.755191	0.714754	1.55738	1.54863	1.51366
P00918	0.302924	0.339181	0.319298	0.433918	0.430409	0.378947	3.27135	2.68421	2.53567
P07195	0.536613	0.597254	0.58238	0.803204	0.842105	0.79405	2.08009	2.07094	2.13501
P29373	1.09413	1.13607	1.11556	1.32992	1.39049	1.28705	0.312209	0.323392	0.332712
P02760	0.834086	0.907449	0.858916	0.488713	0.502257	0.474041	2.01129	2.10609	2.10271
P05556	0.644273	0.682819	0.680617	0.685022	0.702643	0.654185	1.91079	2.00881	2.04405
P05534	0.390641	0.483215	0.526958	0.928789	0.876907	0.879959	1.68566	1.77009	1.63072
Q9Y446	1.12587	1.21308	1.19227	1.38157	1.39742	1.30624	0.436075	0.4222	0.436075
P07738	0.543405	0.591883	0.568207	0.657272	0.674183	0.616685	2.15784	2.22548	2.24014
Q99497	0.628831	0.699205	0.673099	0.775255	0.755959	0.704881	2.07946	2.00454	2.02951
Q14134	1.07964	1.20464	1.16532	1.40524	1.43044	1.32863	0.496976	0.482863	0.487903
Q13509	0.418906	0.492122	0.470806	1.18258	1.22335	1.0658	1.30769	1.1279	0.97683
Q8WVV4	1.17739	1.26706	1.25731	1.19006	1.22125	1.13548	0.508772	0.491228	0.498051
P45880	0.571285	0.596386	0.583333	0.901606	0.950803	0.850402	1.3494	1.53815	1.7008
P32320	1.18654	1.33884	1.2928	0.585596	0.57379	0.552538	1.88902	1.74498	1.64227
P01042	0.669935	0.734205	0.714597	0.906318	0.93573	0.876906	1.72113	1.6427	1.69172
P53396	0.694289	0.768197	0.764838	0.855543	0.898096	0.842105	1.8477	1.80067	1.72564
P09758	0.716501	0.693245	0.697674	0.883721	0.898117	0.834994	1.71982	1.80066	1.83056
P13928	0.985423	1.0622	1.03304	1.45384	1.46161	1.3654	0.432459	0.441205	0.482993
P30492	0.739514	0.842163	0.807947	0.887417	0.907285	0.822296	1.66115	1.70199	1.66667
P04196	0.725624	0.815193	0.793651	0.982993	0.973923	0.88322	1.80839	1.71882	1.63832
P00441	0.679612	0.743932	0.743932	0.415049	0.394417	0.377427	2.68325	2.62864	2.47087
P13716	0.545143	0.618286	0.637714	0.830857	0.84	0.801143	2.04229	2.04343	2.06971
Q9NZM1	0.534103	0.603358	0.590766	0.823715	0.850997	0.755509	1.63379	1.81532	1.88458
Q96P63	1.42999	1.50844	1.47964	1.02284	1.01688	0.961271	0.476663	0.508441	0.527309
Q6ZMP0	1.17069	1.24212	1.17069	1.12523	1.17904	1.06122	0.412801	0.46475	0.449907
O95274	1.43652	1.59706	1.50577	1.09864	1.11333	1.05352	0.589717	0.551941	0.545645
Q9NZD2	1.13458	1.24845	1.23706	1.42547	1.44203	1.35093	0.520704	0.498965	0.493789
P31930	0.656361	0.734839	0.751486	1.23781	1.23068	1.13555	1.99287	1.6849	1.46611
G3V3D1	1.41835	1.49798	1.4506	0.670363	0.679435	0.640121	0.860887	0.910282	0.952621
J3KQE5	0.519874	0.554393	0.548117	0.90272	0.942469	0.884937	1.61925	1.72385	1.7636
P12111	0.605033	0.706783	0.617068	0.648796	0.656455	0.625821	1.99672	2.07877	2.00547
O75828	0.867517	0.967615	0.907753	1.38567	1.37291	1.32385	0.66634	0.628067	0.692836
P04179	0.64004	0.665319	0.654196	0.948433	0.985844	0.895854	1.35895	1.43579	1.52679
P01040	1.64312	1.70183	1.6945	0.748624	0.810092	0.775229	0.26789	0.265138	0.268807
O95171	1.07938	1.20619	1.17835	1.3299	1.38454	1.2732	0.637113	0.634021	0.585567
Q8TE68	1.04124	1.16186	1.16598	1.38969	1.38351	1.30825	0.651546	0.613402	0.592784
P25815	0.771751	0.838418	0.848588	0.846328	0.859887	0.80113	1.82147	1.78079	1.73107
P09466	1.89005	2.04398	2.01675	0.714136	0.714136	0.682723	0.52356	0.491099	0.394764
P00367	0.649893	0.697002	0.637045	1.03426	1.07816	1.00964	1.44004	1.55889	1.60064
Q08188	0.893969	0.983463	0.942607	1.35311	1.40175	1.32198	0.617704	0.620623	0.592412
O15231	1.16323	1.235	1.20059	1.22714	1.23894	1.19076	0.526057	0.529007	0.520157
P01911	0.602497	0.627471	0.618106	1	1.02289	0.934443	1.4308	1.53694	1.63267
O75947	0.609702	0.674752	0.680265	1.21499	1.23153	1.15215	1.50606	1.48842	1.46637
Q30154	0.621444	0.722101	0.685996	1.03063	1.02516	0.929978	1.60394	1.62582	1.69694
Q14508	1.04663	1.15337	1.13575	1.38446	1.42073	1.33057	0.637306	0.614508	0.638342
P02654	0.554444	0.574444	0.566667	0.462222	0.477778	0.451111	2.2	2.38222	2.44222
Q96FQ6	0.712581	0.795011	0.740781	1.67245	1.6974	1.54013	0.922993	0.937093	0.827549
P10599	0.665998	0.682046	0.654965	0.660983	0.689067	0.621866	1.46038	1.70411	1.89067
Q86T26	1.20866	1.31791	1.28445	1.25787	1.27657	1.20276	0.42815	0.417323	0.449803
P63167	1.037	1.12581	1.08326	1.12396	0.901018	1.40518	0.506013	0.53284	0.535615
P33241	1.56312	1.77936	1.64874	0.827662	0.825467	0.80022	0.904501	0.825467	0.801317
P40121	0.952525	1.05253	0.994949	1.3798	1.38586	1.30505	0.643434	0.693939	0.692929
A0A2R8YDT1	0.851958	0.914995	0.906399	1.54823	1.58548	1.49666	0.396371	0.409742	0.441261
Q14116	1.2671	1.29113	1.2671	1.06562	1.13678	1.03697	0.377079	0.389094	0.410351
P06748	0.764085	0.835681	0.826291	0.68662	0.703052	0.674883	2.16549	2.09507	1.98474
P12109	0.675029	0.77195	0.749145	0.758267	0.759407	0.704675	2.03763	2.01368	1.93387
P30043	0.497783	0.585366	0.553215	0.87694	0.862528	0.784922	1.82816	2.00665	2.0898
P61604	0.554513	0.611958	0.604924	0.518171	0.531067	0.47714	2.47714	2.49004	2.46073
P21796	0.408122	0.426396	0.422335	0.864975	0.935025	0.829442	1.54924	1.74315	1.9736
P59665	1.23028	1.16228	1.15866	0.56301	0.579329	0.513146	0.735267	0.940163	1.18314
Q9UJU6	1.27623	1.35996	1.37632	0.983638	1.02791	0.958614	0.529355	0.555342	0.557267
P39656	0.49892	0.570194	0.575594	1.06371	1.11663	1.02268	1.58639	1.61771	1.7473
J3KPA1	1.61441	1.71081	1.61246	0.782863	0.7926	0.752678	0.472249	0.48296	0.516066
V9GYM3	0.51882	0.56765	0.555443	0.832146	0.860631	0.788403	1.84741	1.6409	1.56155
A0A0U1RRH7	0.279402	0.288239	0.287559	0.690007	0.567641	1.27464	0.53637	0.845683	1.02719
P38919	0.658714	0.739627	0.740664	0.98444	0.989627	0.937759	1.36826	1.4751	1.47822
P09382	0.872515	1.0117	0.927485	0.761404	0.711111	0.671345	1.9883	1.89474	1.85614
K7ELP0	1.36886	1.42529	1.49948	1.11076	1.11703	1.03239	0.669801	0.621735	0.605016
P02748	0.702614	0.795207	0.763617	0.784314	0.788671	0.733115	1.67102	1.77669	1.87691
P35613	0.632222	0.683333	0.698889	0.736667	0.746667	0.7	1.92222	1.97111	2.01889
Q9Y639	0.769565	0.826087	0.803261	0.790217	0.848913	0.794565	1.70109	1.67826	1.6587
B0YIW2	0.458042	0.515152	0.516317	0.736597	0.761072	0.70979	2.34732	2.38228	2.23077
O94905	0.553589	0.544739	0.611603	1.0472	1.03638	0.919371	1.34317	1.35005	1.42576
P16452	0.645195	0.73812	0.666315	0.910243	0.974657	0.8849	1.50264	1.60401	1.63358
Q08AI8	1.0075	1.07873	0.982193	1.40394	1.40487	1.27085	0.401125	0.436739	0.385192
P10643	0.638921	0.760844	0.682298	0.833529	0.813599	0.807737	2.12309	1.99648	2.06682
Q9H4G4	1.0223	1.12207	1.09507	0.786385	0.776995	0.745305	1.7993	1.74648	1.64202
Q9UKR3	1.11237	1.1898	1.16242	1.18508	1.26723	1.17092	0.435316	0.478754	0.440982
Q9H3Z4	0.61277	0.665294	0.673532	0.794027	0.832132	0.760041	1.50051	1.64985	1.8105
Q16718	0.608879	0.678647	0.712474	1.13108	1.17125	1.09197	1.3277	1.39323	1.4556
P20160	1.53326	1.58732	1.4896	0.613306	0.608108	0.601871	0.980249	0.982328	0.99896
Q9NRD8	0.781218	0.871001	0.861713	1.55212	1.613	1.47162	0.76677	0.691434	0.712074
Q9UGL9	1.48996	2.0425	1.77686	1.70012	1.28217	1.31641	0.62928	0.282172	0.288076
Q8WWI1	1.22723	1.35079	1.31832	1.28377	1.28586	1.2	0.61466	0.619895	0.569634
P26447	0.730022	0.766739	0.761339	0.708423	0.727862	0.682505	1.7203	1.8013	1.90065
P22234	0.788813	0.889269	0.853881	0.784247	0.820776	0.744292	1.8847	1.90411	1.74429
P11171	0.657335	0.805151	0.768197	1.02352	0.950728	0.87682	1.72116	1.7794	1.61702
P36542	0.414741	0.465347	0.447745	1.044	1.07811	1.0341	1.83718	1.82288	1.85589
Q02413	1.2751	1.41841	1.34937	1.19561	1.18933	1.05962	0.687238	0.66318	0.621339
A6NIZ1	0.665941	0.710555	0.681175	0.891186	0.9358	0.862894	1.59956	1.70838	1.82699
O75531	0.857143	0.924634	0.932508	0.704162	0.728909	0.670416	1.73341	1.83127	1.86502
Q16658	0.703501	0.814004	0.775711	0.948578	0.943107	0.893873	1.6105	1.61707	1.63457
P13073	0.686253	0.757206	0.748337	1.10421	1.1031	1.05765	1.59313	1.56208	1.47561
Q6ZUI0	1.08799	1.17909	1.12733	1.35507	1.45342	1.34265	0.60352	0.60766	0.595238
Q04837	0.688453	0.750545	0.752723	0.933551	0.969499	0.918301	1.60675	1.63508	1.64052
P11166	0.308279	0.334423	0.325708	0.927015	0.991285	0.872549	1.85403	2.08279	2.19608
P26583	1.11714	1.19306	1.19089	0.67462	0.70282	0.656182	1.44469	1.44252	1.42516
Q03405	0.749695	0.848596	0.86569	0.896215	0.842491	0.788767	2.1917	2.09035	1.93529
H7C2N1	0.775862	0.84023	0.81954	0.494253	0.533333	0.495402	2.23333	2.16322	2.13908
C9JV77	0.653846	0.680473	0.677515	0.852071	0.898422	0.856016	1.25345	1.42801	1.56213
P04279	1.7466	1.86073	1.86911	0.761257	0.724607	0.679581	0.640838	0.60733	0.580105
O75165	0.708553	0.757128	0.781415	1.53749	1.59556	1.42239	0.92397	0.900739	0.931362
Q15417	0.951567	1.04179	1.16714	1.36847	1.38841	1.21178	0.490028	0.424501	0.452991
O15389	1.08651	1.11329	1.10505	0.630278	0.635427	0.608651	1.27291	1.37899	1.46756
P05091	0.671518	0.733888	0.671518	0.917879	0.960499	0.880457	1.39709	1.54574	1.61642
Q96DU7	1.03858	1.10219	1.09176	1.42023	1.41814	1.317	0.651721	0.650678	0.737226
P52272	0.687293	0.750276	0.722652	0.952486	0.949171	0.883978	1.77017	1.67072	1.66409
C9JIF9	0.559867	0.592018	0.572062	0.778271	0.808204	0.725055	1.92129	2.00554	2.12417
O60235	1.14946	1.15217	1.08333	1.0933	1.17935	1.07699	0.421196	0.436594	0.466486
P00352	0.563691	0.62989	0.59679	0.785356	0.785356	0.689067	1.4674	1.66199	1.84955
O75477	0.566161	0.599783	0.629067	0.992408	1.04338	0.9718	1.60521	1.64751	1.79176
Q9BQI0	1.07716	1.16975	1.15844	1.4321	1.45576	1.34877	0.573045	0.541152	0.531893
Q8N8V2	0.796107	0.873975	0.885246	1.55738	1.70697	1.54918	0.640369	0.635246	0.601434
K7ES00	0.407706	0.443548	0.439964	0.830645	0.999104	1.60305	0.727599	1.3629	1.14695
P42704	0.473016	0.521693	0.478307	1.11005	1.14074	1.08466	1.54921	1.62963	1.59471
B7ZKJ8	0.803185	0.82025	0.845279	0.895336	0.928328	0.813424	1.66325	1.76792	1.84073
P00533	0.827667	0.85932	0.919109	0.917937	0.954279	0.852286	1.90035	1.81594	1.67526
P05026	0.569977	0.655756	0.668172	1.00451	1.05643	0.969526	1.83183	1.81377	1.7167
P08123	1.79647	1.97923	1.92316	0.88162	0.857736	0.823468	0.369678	0.362409	0.389408
O75368	1.13128	1.2637	1.22374	0.600457	0.625571	0.573059	1.69977	1.65297	1.64498
Q5TEC6	0.45966	0.509554	0.502123	1.46072	1.53822	1.40021	1.23142	1.27389	1.23885
O00204	1.03988	1.12549	1.11479	1.36187	1.31615	1.21984	0.533074	0.516537	0.499027
Q7Z7H5	0.668054	0.676379	0.682622	1.05515	1.08533	1.00208	1.45994	1.35068	1.4256
P40763	0.601053	0.656842	0.703158	1.47895	1.38316	1.24211	1.14	1.18526	1.13474
O15162	0.727273	0.779221	0.742424	0.841991	0.891775	0.806277	1.62987	1.67532	1.72835
Q58FG1	0.665474	0.691413	0.649374	1.41771	1.49732	1.35689	0.496422	0.544723	0.626118
K7ER74	0.610738	0.650048	0.612656	0.959732	0.96069	0.846596	1.18888	1.30297	1.45638
Q15121	0.68087	0.746147	0.74252	1.5485	1.58296	1.60834	0.366274	0.387126	0.403445
P31948	0.685315	0.749417	0.74359	0.981352	0.95338	0.878788	1.96154	1.89161	1.80886
P12273	1.27607	1.30089	1.26316	1.35055	1.55015	1.19464	0.481629	0.263158	0.251241
O95498	0.807955	0.910227	0.804545	0.570455	0.665909	0.621591	1.99545	1.94545	2.03977
C9IZQ1	0.686343	0.752315	0.766204	0.993056	1.00347	0.940972	1.88657	1.80671	1.73843
P12955	0.925473	1.03893	0.937709	0.83426	0.769744	0.747497	1.6307	1.76418	1.47608
E5RJR5	0.674004	0.699161	0.704403	0.878407	0.950734	0.862683	1.47799	1.51887	1.71488
O75223	1.182	1.26712	1.23386	0.576321	0.639922	0.600783	1.01174	1.08611	1.18493
Q02383	1.63593	1.7462	1.64544	0.747148	0.823194	0.749049	0.364068	0.387833	0.406844
P20674	0.546122	0.582809	0.570231	1.07128	1.09015	0.985325	1.40461	1.60273	1.62683
P05106	0.929304	1.02623	0.977195	0.688712	0.757127	0.717218	1.72748	1.79704	1.78335
P21128	0.933632	0.935426	0.913901	1.30314	1.39641	1.30314	0.38565	0.375785	0.422422
Q5TDH0	0.522565	0.614014	0.60095	0.896675	0.856295	0.819477	2.08789	2.37173	2.10808
P0DME0	0.724761	0.793836	0.793836	0.679065	0.668438	0.631243	1.60043	1.80446	1.93092
P08962	1.05184	1.08175	1.05882	0.609172	0.652044	0.601196	1.15852	1.32104	1.4347
P19823	0.598612	0.67889	0.696729	0.814668	0.795837	0.789891	1.32805	1.50149	1.70565
P02100	0.599428	0.692418	0.633763	1.25894	1.28755	1.2475	2.99428	2.65379	1.93991
P02008	0.71164	0.752646	0.67328	1.12566	1.02381	0.867725	2.49074	2.32275	2.25926
Q86XP0	1.19127	1.33368	1.32121	1.25988	1.31809	1.19439	0.654886	0.596674	0.523909
P24539	0.65902	0.70073	0.721585	0.968717	0.979145	0.893639	1.40042	1.53285	1.57247
P49755	0.631365	0.677189	0.702648	0.956212	0.968432	0.905295	1.30855	1.41752	1.61405
P07099	0.654144	0.737017	0.770166	1.06077	1.0884	0.994475	1.58895	1.58343	1.57127
J3KPF3	0.608595	0.567944	0.636469	0.73403	0.872242	0.706156	2.26365	2.18235	2.04297
Q92764	1.83787	1.96485	1.62812	1.01474	1.21882	1.11565	0.568027	0.511338	0.477324
Q14914	1.09754	1.19302	1.17248	1.32957	1.33881	1.29671	0.587269	0.631417	0.62115
P16144	0.671856	0.658683	0.695808	0.756886	0.712575	0.71018	2.58802	2.10539	2.07784
P07203	0.507841	0.633293	0.552473	1.13148	1.22075	1.06755	2.0579	1.93124	1.96019
P15428	1.01818	1.03062	1.06603	1.39522	1.35502	1.30431	0.47177	0.490909	0.435407
O75339	1.2886	1.53248	1.45261	1.23429	1.20128	1.14271	0.662407	0.584665	0.550586
P00492	0.693364	0.757437	0.743707	0.616705	0.625858	0.590389	2.05835	2.13158	2.22426
Q9BPY8	1.36831	1.46193	1.42901	1.05864	1.06481	0.993827	0.691358	0.638889	0.581276
Q9BTV4	0.726644	0.824683	0.810842	1.11649	1.12572	1.07036	1.62053	1.64129	1.59862
P54725	0.564917	0.629834	0.575967	0.924033	0.770718	0.733425	3.28177	2.92541	2.40608
P20591	0.613122	0.754525	0.713801	1.17986	1.1267	1.08032	1.71606	1.64706	1.47964
O14798	1.32347	1.4102	1.37347	0.533673	0.566327	0.538776	1.08163	1.16531	1.2102
P49747	1.62782	1.59117	1.64944	0.756579	0.672932	0.716165	0.461466	0.434211	0.489662
Q00325	0.594406	0.623377	0.627373	0.965035	1.02298	0.932068	1.28571	1.42258	1.51648
P30626	0.705142	0.741868	0.730325	0.960126	0.991605	0.917104	1.48269	1.48059	1.48478
P21912	0.584416	0.587662	0.651515	1.16558	1.23268	1.16667	1.5119	1.50974	1.41017
P12110	0.723844	0.810219	0.801703	0.688564	0.659367	0.641119	2.23723	2.31022	2.29319
P11279	0.588838	0.648064	0.633257	0.773349	0.789294	0.716401	2.30979	2.25285	1.67768
Q6NUK1	0.700873	0.766376	0.708515	1.03712	1.02838	0.970524	1.51856	1.59279	1.59389
P07919	0.718502	0.748014	0.77639	0.668558	0.709421	0.654938	2.04086	2.04313	1.98978
P48163	1.24793	1.39256	1.30682	1.21901	1.22521	1.14463	0.627066	0.600207	0.567149
Q07021	0.575248	0.693069	0.6	0.914851	0.938614	0.819802	1.36337	1.47327	1.52277
Q9Y624	0.816393	0.765027	0.803279	0.778142	0.688525	0.674317	1.91585	1.82842	1.65902
P05546	0.65475	0.688458	0.687436	0.671093	0.689479	0.633299	1.46578	1.76507	1.95812
P00505	0.56917	0.659091	0.655138	0.894269	0.902174	0.847826	1.44368	1.45158	1.45751
P98160	1.1026	1.26364	1.12987	0.787013	0.732468	0.687013	2.26753	1.87792	2.14026
O95445	0.58022	0.643956	0.595604	0.815385	0.824176	0.787912	1.8022	1.94286	1.9967
P49247	0.871944	0.894063	0.85099	0.848661	0.859139	0.847497	1.78696	1.83702	1.844
P05089	0.968341	1.16048	1.06441	0.800218	0.732533	0.696507	1.43122	1.52183	1.54258
A0A087WT59	0.610973	0.598504	0.693267	1.02618	1.101	1.04115	2.18953	2.12718	2.08105
P54709	0.588491	0.763301	0.660152	0.718784	0.698154	0.704669	1.79696	1.84799	2.08035
O75489	0.64497	0.72288	0.713018	0.859961	0.88856	0.80572	1.31558	1.50592	1.40434
Q7Z465	1.23054	1.33463	1.18191	1.31809	1.41051	1.21304	0.304475	0.360895	0.373541
P18510	0.762868	0.805147	0.777574	1.33732	1.35754	1.22886	0.651654	0.719669	0.549632
Q9UBD6	1.21346	1.06827	1.27981	1.19615	1.16058	1.025	0.464423	0.605769	0.600962
Q13185	0.750873	0.866123	0.819558	0.821886	0.911525	0.790454	1.98137	2.04191	1.65774
Q15392	0.498339	0.595792	0.498339	1.16944	1.26578	1.06755	1.87375	1.56368	1.54153
P13804	0.564356	0.59846	0.570957	0.980198	0.90319	0.888889	1.94499	1.78658	1.76238
A0A0A0MR85	0.312894	0.272317	0.308386	0.58972	0.577998	0.433724	1.4725	1.82236	2.22633
A0A0B4J2C3	1.31501	1.40137	1.40628	1.05594	1.09323	1.01276	0.49264	0.512267	0.524043
O14745	0.587389	0.654867	0.634956	1.45465	1.49004	1.37832	1.24336	1.27987	1.3396
Q9BT09	0.980963	1.03695	1	0.744681	0.770437	0.696529	1.70101	1.62822	1.6383
O75556	1.24106	1.42845	1.16269	0.544293	0.834753	0.758092	0.390971	0.583475	0.574957
G3V2N0	0.72561	0.946341	0.892683	1.17927	1.23171	1.05122	1.86585	1.75	1.55244
P27216	0.811542	0.880974	0.904418	1.23625	1.3156	1.15059	0.461677	0.625789	0.628494
P13611	1.55062	1.57645	1.6095	0.794421	0.785124	0.73657	0.82438	0.780992	0.672521
P67812	0.574324	0.630631	0.593468	1.14752	1.1205	0.994369	1.86149	1.7241	1.61486
P51178	0.930516	1	1.04977	1.2216	1.28357	1.19061	0.61784	0.595305	0.500469
M0QYN0	0.920993	0.948081	0.986456	0.658014	0.636569	0.609481	1.88939	1.80361	1.83409
Q6UWY2	1.40829	1.5057	1.39067	0.668394	0.660104	0.668394	1.12332	1.00622	0.931606
P09622	0.570064	0.587049	0.501062	0.772824	0.834395	0.748408	1.78344	1.931	1.88854
Q9Y4W6	0.556808	0.58216	0.565258	0.565258	0.577465	0.578404	1.3831	1.57089	2.01127
Q6ZVM7	1.16526	1.22254	1.2385	1.0169	0.994366	1.03756	0.547418	0.548357	0.620657
P07357	0.772222	0.815556	0.783333	0.835556	0.822222	0.766667	1.73556	1.8	1.78
Q14008	0.556122	0.610204	0.560204	1.11735	1.19388	1.08878	1.31429	1.36939	1.39286
Q6ZRV2	1.92924	1.94173	1.6462	0.955255	0.940687	0.881374	0.35692	0.398543	0.355879
P63151	0.579693	1.12869	0.577332	1.48996	1.04841	1.02834	1.92916	1.67414	1.35183
J3KNF8	0.708013	0.812294	0.725576	1.05159	1.1427	0.97146	1.65203	1.44896	1.46323
H7BY58	0.573443	0.639248	0.59577	1.18801	1.10811	1.0423	1.92362	1.75911	1.92244
Q15393	0.648109	0.767857	0.762605	0.857143	0.834034	0.860294	1.64601	1.55672	1.57248
P62269	0.562691	0.636086	0.591233	1.71458	1.69317	1.5841	0.739042	0.922528	0.749235
Q14151	1.46119	1.58676	1.47489	0.526256	0.568493	0.543379	1.4726	1.40525	1.37557
Q96AG4	0.664047	0.633595	0.678782	0.860511	1.02554	0.904715	1.25344	1.29666	1.50491
P50454	0.929293	1.14394	0.967172	0.94697	0.77904	0.727273	1.99242	2.10227	2.03788
P50914	0.616009	0.701856	0.675174	1.39443	1.43271	1.32251	1.58585	1.43852	1.43619
P13284	1.13464	1.1565	1.22094	0.760644	0.771001	0.708861	1.66398	1.52819	1.56272
Q8IZV5	0.639383	0.827995	0.708185	2.24792	1.81495	1.46382	1.10676	1.08185	0.973903
P35232	0.365755	0.420466	0.352584	0.675785	0.657548	0.636272	1.98278	1.97264	2.0689
P56385	0.719318	0.805682	0.765909	1.17727	1.21818	1.07159	1.60455	1.5625	1.4375
Q7L5L3	0.807742	1.39484	0.883871	2.30452	2.30839	1.76129	0.891613	0.855484	0.695484
P18564	0.5	0.494253	0.587356	0.694253	1.04598	0.786207	1.78046	2.37011	2.23563
A0A0C4DH47	0.780312	0.92557	0.828331	0.902761	0.935174	0.891957	1.93517	1.96639	1.83914
F8WAR4	0.533199	0.617706	0.583501	0.848089	0.891348	0.838028	1.39638	1.60262	1.7505
P01019	0.610048	0.730861	0.889952	1.61244	1.47967	1.39833	1.51316	1.35407	1.37321
Q01459	1.60798	1.75117	1.723	0.711268	0.755869	0.691315	1.27582	1.13967	1.07981
A0A140T9T7	0.608981	0.696605	0.665936	1.46002	1.49945	1.40197	1.28039	1.19387	1.14567
Q9ULP0	1.42918	1.52431	1.52008	1.29915	1.30021	1.14059	0.461945	0.470402	0.42389
P49792	0.677126	0.727733	0.752024	1.90283	1.90385	1.71356	0.481781	0.478745	0.481781
P21730	0.68157	0.814613	0.886587	0.918212	0.928026	0.844057	1.53326	1.58779	1.7121
P02745	0.705882	0.697003	0.665927	0.576027	0.599334	0.537181	1.85461	2.11654	2.34517
Q9HAV7	0.640531	0.933655	0.706876	1.24005	1.38601	1.31484	1.58866	1.79252	1.45959
P42765	0.398414	0.640238	0.540139	1.31913	1.26065	1.3776	0.929633	1.2894	1.15659
Q9BRX8	0.544359	0.625411	0.617744	1.26177	1.41073	1.21687	1.43483	1.41183	1.42935
O14556	0.374233	0.351738	0.398773	1.47035	1.36094	1.35072	1.24233	1.27607	1.3998
Q9Y2G3	1.46281	1.62351	1.38935	1.01653	1.00367	0.95225	0.226814	0.247934	0.259871
M0QZR4	0.706145	0.762011	0.77095	2.20335	2.26257	2.01229	0.460335	0.49162	0.506145
P02792	0.712941	0.878824	0.755294	0.684706	0.918824	0.805882	1.79647	2.24353	1.96824
Q9H299	0.858462	0.84	0.886154	0.638974	0.657436	0.6	1.47077	1.57333	1.73128
P15374	0.65458	0.634542	0.623092	1.0334	0.831107	0.860687	1.66031	1.15172	1.09256
Q12792	1.06633	1.15306	1.10918	1.31327	1.36633	1.28061	0.647959	0.639796	0.627551
Q14739	0.661871	0.713258	0.670092	0.891059	0.915725	0.834532	1.41316	1.54368	1.63412
Q9Y275	1.45988	1.57534	1.49511	0.943249	0.920744	0.812133	0.464775	0.599804	0.51272
Q6XPR3	1.74367	1.96555	1.83384	0.938197	0.973658	0.971631	0.235056	0.234043	0.237082
P50895	0.528822	0.659148	0.646617	1.10902	1.05388	1.03258	1.95489	2.22055	2.32456
O75746	0.475127	0.638579	0.582741	0.996954	1.03249	1.03452	1.36954	1.4599	1.56345
P08519	0.739583	0.971065	0.850694	0.68287	0.696759	0.715278	1.69097	1.96528	2.26157
P07451	0.688107	0.826456	0.805825	0.908981	0.770631	0.743932	2.25971	2.11772	2.01335
Q02809	0.674444	0.873333	0.733333	0.925556	0.973333	0.844444	1.74111	1.64222	1.70222
P14735	1.05587	1.06983	1.10335	1.16574	1.28864	1.18436	0.515829	0.468343	0.460894
B5MC82	0.656214	0.682927	0.660859	0.744483	0.737515	0.706156	2.18235	2.17305	2.07085
Q86X76	0.513489	0.581835	0.566547	0.983813	0.879496	0.781475	1.28417	1.25719	1.14478
A0A0A0MR82	1.17508	1.34479	1.25027	1.46831	1.32546	1.25349	0.686359	0.612245	0.625134
A8MYX2	1.09403	1.21031	1.19515	1.51264	1.61982	1.51567	0.354904	0.326593	0.283114
Q10471	0.653975	0.684211	0.655095	1.04591	1.11982	1.01232	1.69989	1.6215	1.70437
A0A0A6YYL6	0.47936	0.478517	0.443976	0.898062	1.00927	0.907329	0.860152	1.0059	1.34204
Q9UNF0	0.591286	0.674274	0.679461	0.938797	0.903527	0.879668	1.26556	1.5083	1.93361
P48426	0.596118	0.574861	0.512015	0.7939	0.860444	0.676525	1.2671	1.40018	1.56007
P18077	0.556277	0.575758	0.573593	0.839827	0.781385	0.713203	1.96104	1.93182	1.88853
O75323	0.707447	0.718085	0.720213	0.992553	0.987234	0.982979	1.46702	1.56277	1.5
Q02978	0.504817	0.489403	0.478805	1.20906	1.18497	1.03661	1.19846	1.17919	1.35453
P00403	0.471739	0.559783	0.531522	1.07391	1.08913	0.940217	1.65761	1.74022	1.80652
Q9H7M9	1.20737	1.33986	1.26498	0.638249	0.653226	0.605991	1.72235	1.58871	1.5
A8MVS5	0.431373	0.527105	0.61707	0.817762	0.621684	0.523645	2.43714	2.25029	2.30796
O95831	0.815818	0.739978	0.768147	0.944745	0.812568	0.782232	1.57963	1.63055	1.76165
P09105	0.625434	0.786127	0.701734	1.00925	0.989595	0.931792	1.79191	1.90983	1.81503
O14730	1.28822	1.35443	1.33788	1.10419	1.06719	1.04382	0.52483	0.513145	0.504382
P54840	1.61588	1.69421	1.35944	1.07833	1.4324	1.3809	0.243562	0.549356	0.375536
O76013	1.1453	1.21154	1.24573	1.45406	1.36538	1.23504	0.694444	0.71688	0.615385
P20618	0.693069	0.745875	0.735974	1.10781	1.12431	1.06381	1.53465	1.53245	1.46315
Q6UXB3	0.946514	1.06399	1.03916	1.24737	1.33238	1.31328	0.575931	0.469914	0.56256
Q9UII2	0.849299	0.96729	0.966121	0.856308	0.889019	0.860981	1.93224	1.72313	1.63785
P13671	0.674814	0.673751	0.648247	0.565356	0.611052	0.573858	1.76514	1.93943	2.17535
P30084	0.530851	0.590426	0.625532	1.21489	1.18723	1.16702	1.55319	1.43511	1.33404
O43615	0.562955	0.516129	0.640999	1.25702	1.24974	1.28616	1.32674	1.22685	1.33923
P00390	0.766041	0.780849	0.820336	0.581441	0.645607	0.573544	1.26357	1.58638	1.85291
P47895	0.601626	0.629065	0.638211	1.29878	1.3689	1.18699	1.08841	1.30081	1.04878
J3KQ69	0.744593	0.588054	0.707518	0.850669	0.747683	0.61586	2.08754	1.36354	1.59423
P25025	0.873884	0.841518	0.792411	0.920759	0.901786	0.762277	1.50893	1.67969	1.87723
O95994	0.183168	0.40429	0.310231	1.61221	1.64191	1.67574	0.442244	0.532178	0.448845
P34897	0.652653	0.708709	0.737738	0.967968	0.854855	0.851852	1.51451	1.52953	1.19219
P16070	0.883877	0.892514	0.833973	0.567179	0.633397	0.582534	1.15163	1.35701	1.69386
P01031	0.743697	0.818277	0.829832	0.653361	0.731092	0.622899	1.54202	1.67857	1.8855
P18577	0.38106	0.32018	0.372041	0.726043	0.921082	0.671928	2.15558	2.30101	2.42616
Q9UJC3	1.06854	1.18685	1.24507	1.03099	1.19812	1.09296	0.498592	0.509859	0.557746
Q5T619	0.166475	0.182549	0.181401	0.304248	0.298507	0.276693	3.0907	3.0287	2.95178
A0A0G2JN42	0.920894	0.854686	0.822872	1.03353	1.30868	1.05503	0.566638	0.491831	0.544282
A0A087WT44	0.730533	0.804303	0.754098	1.62193	1.54303	1.42111	0.86373	0.755123	0.751025
Q96NR8	0.753012	0.815261	0.785141	1.6255	1.58635	1.53012	0.859438	0.558233	0.527108
Q9Y570	1.42416	1.57163	1.43399	2.25843	1.76685	1.92275	0.928371	1.04354	0.696629
A0A087X020	1.48327	1.47007	1.35211	0.59331	0.620599	0.637324	0.519366	0.555458	0.571303
M0QYS1	0.644444	0.676768	0.670707	1.57273	1.55556	1.42323	0.853535	0.856566	0.847475
P19957	1.2152	1.34748	1.31293	1.08193	1.11254	1.04344	0.573544	0.581441	0.602172
P12838	1.4983	1.66025	1.61042	0.695357	0.678369	0.714609	1.26161	1.13024	1.07588
Q9UBI6	0.381886	0.481793	0.402428	0.858077	0.773109	0.785247	1.51541	1.62652	1.51354
P05204	0.88172	0.92951	0.947431	0.740741	0.762246	0.698925	2.05615	2.02628	1.90442
E7EMK3	0.739709	0.822034	0.797821	1.15133	1.20218	1.25545	1.55811	2.01937	1.55932
Q00765	0.636364	0.704017	0.661734	1.43869	1.44715	1.40803	1.0518	1.074	1.15011
Q9Y277	0.52698	0.636051	0.571757	1.07922	1.10907	1.02641	1.89437	1.87141	1.76464
Q86UT6	0.832895	0.793421	0.819737	1.43421	1.06842	1.02368	2.425	2.03026	1.73026
O15173	0.514228	0.595528	0.553862	1.18293	1.2378	1.15142	1.30081	1.37907	1.24593
Q14520	0.619767	0.847674	0.74186	0.936047	0.768605	0.726744	1.81279	1.9593	2.21395
Q9NZD4	0.741935	0.810901	0.76307	0.572859	0.536151	0.497219	1.85762	2.07675	2.26696
Q9BUJ2	1.02094	1.1466	1.12251	0.591623	0.664921	0.606283	1.37173	1.38115	1.56545
P11177	0.606838	0.65812	0.568851	1.25641	1.4207	1.2944	0.795821	0.951567	0.944919
Q9BZF9	0.800162	0.906958	0.932039	1.11731	1.15696	0.908576	0.381068	0.602751	0.285599
Q9P0L0	0.7	0.764045	0.751685	1.06292	0.953933	0.832584	1.79888	1.83258	1.53933
O43583	0.871429	0.739683	0.853968	1.10317	1.14286	1.1254	3.88571	3.08095	2.07143
Q9UHQ9	0.424272	0.587379	0.450485	1.10485	1.2068	1.13883	1.31748	1.3767	1.10194
Q9Y223	1.10075	1.10397	1.194	1.42444	1.65916	1.44159	0.566988	0.562701	0.664523
Q9UBX7	1.25556	1.32111	0.988889	1.81222	1.41889	1.45444	0.47	0.761111	0.628889
Q9UBV2	0.567118	0.728408	0.764828	1.07076	1.08533	1.00937	1.35484	1.37045	1.45578
P48740	0.669753	0.746914	0.6893	0.859053	0.842593	0.84465	1.48663	1.59877	1.54835
P08571	0.385463	0.4163	0.406388	0.871145	0.807269	0.723568	1.89978	2.13987	2.36123
F8WF69	0.677946	0.710618	0.69895	0.708285	0.722287	0.672112	2.08635	2.12835	2.26138
P13807	0.547042	0.539282	0.530553	1.29971	1.41125	1.20951	1.01455	1.11251	1.03298
Q9NNX1	1.09956	1.37064	1.25363	0.702035	0.78343	0.773983	0.0501453	0.090843	0.143169
P51571	0.405352	0.616452	0.388503	0.519326	0.626363	0.599604	1.51833	2.00793	2.22894
P50452	1.22796	1.37667	0.958148	0.862867	0.947462	0.816563	0.455922	0.52894	0.728406
Q96JB5	0.652856	0.771557	0.75028	1.57671	1.63606	1.36954	1.29787	1.13438	1.00896
J3QRB6	1.12269	1.28882	1.25081	1.44734	1.44734	1.3355	0.690554	0.64278	0.631922
Q16698	0.489107	0.528322	0.558824	1.13181	1.1329	1.02179	1.55991	1.77015	1.69935
O94885	1.26287	1.67579	1.1632	1.49288	1.91676	1.5586	0.194962	0.318729	0.370208
P49961	0.772829	0.783964	0.894209	0.919822	0.907572	0.809577	1.56236	1.61359	1.87082
Q6P2Q0	0.4422	0.590348	0.561167	0.558923	0.565657	0.681257	2.14254	2.29068	2.38945
O14618	0.721863	0.874515	0.949547	0.902975	0.844761	0.774903	2.37775	2.2458	2.24321
K7N7A8	0.346639	0.379202	0.387605	0.793067	0.814076	0.722689	1.81828	2.04937	2.19433
P06756	0.686517	0.722472	0.719101	0.697753	0.775281	0.676404	2.06966	1.99213	1.89775
Q86TM6	0.647059	0.736611	0.694469	1.3626	1.40825	1.09394	0.554873	0.605795	0.675154
Q9UKL3	1.14975	1.18492	1.22915	1.39397	1.47236	1.48643	0.38794	0.396985	0.347739
Q96PU4	2.54482	2.88401	2.31986	2.00879	1.82074	2.00703	1.09666	1.0826	0.810193
Q13395	1.24662	1.3588	1.34333	1.21954	1.24081	1.18085	0.343327	0.366538	0.370406
O14773	1.07614	1.10051	1.01117	0.559391	0.563452	0.549239	1.20914	1.4335	1.65076
Q9Y4E8	0.577263	0.675497	0.661148	0.836645	0.917219	0.868653	1.79249	1.8223	1.88521
Q92530	0.585812	0.66476	0.652174	0.91762	0.893593	0.815789	2.00229	2.00229	1.90732
A0A087WX15	0.25345	0.292346	0.271016	0.708908	0.696361	0.683814	3.13802	2.85822	2.64492
Q9Y5K6	1.5534	1.81456	1.63689	0.993204	0.890291	0.846602	0.320388	0.323301	0.330097
P48509	0.616685	0.600902	0.622322	0.774521	0.812852	0.737317	2.00789	2.02029	2.08005
Q9NSA3	1.19773	1.41092	1.24408	1.24202	1.59835	1.29557	0.326468	0.457261	0.526262
Q99714	0.532609	0.745169	0.702899	1.63889	1.80072	1.60628	1.26329	1.3756	1.41184
Q9H488	0.731305	0.768061	0.564005	1.327	0.996198	0.923954	2.58682	1.8365	1.94043
Q14314	1.46852	1.59752	1.49639	0.547988	0.616099	0.598555	0.833849	1.10423	1.05676
P02452	0.824801	0.777019	0.83959	0.643914	0.562002	0.486917	2.17634	2.13993	1.92605
Q05315	0.301235	0.360494	0.375309	0.385185	0.369136	0.349383	3.09136	3.15309	2.96173
Q14574	0.449782	0.471616	0.489083	0.661135	0.689083	0.689083	1.40961	1.50655	1.36769
Q9UMZ2	0.732381	0.810476	0.81619	1.48952	1.50667	1.4019	0.613333	0.581905	0.570476
F5H232	1.49625	1.50187	1.38202	0.783708	0.868914	0.786517	0.497191	0.530899	0.515918
P30532	0.517956	0.552486	0.562155	0.732044	0.736188	0.642265	3.23895	3.0511	2.77762
A0A0A0MSS8	0.676201	0.695652	0.686499	1.08009	0.948513	0.942792	1.74142	1.75057	1.91991
